# Supplementary material for: Visual mismatch negativity to vanishing parts of objects in younger and older adults
Source: PLoS One. 2017 Dec 11;12(12):e0188929. doi: 10.1371/journal.pone.0188929 (PMC5724827; doi:10.1371/journal.pone.0188929)
Supplement: S1 File — The values are given in microvolts. (XLSX) [file pone.0188929.s001.xlsx]

## Sheet: Munka1
group	O1_120_139	Oz_120_139	O2_120_139	O1_140_159	Oz_140_159	O2_140_159	O1_160_179	Oz_160_179	O2_160_179	O1_180_199	Oz_180_199	O2_180_199	O1_200_219	Oz_200_219	O2_200_219
younger	-1.70953	-2.11546	-1.97967	-2.16219	-2.57332	-2.73776	-1.83922	-2.21816	-2.57407	-1.24957	-1.40471	-1.68089	-1.08032	-1.12891	-1.12065
younger	-1.05086	-1.8024	-1.53802	-1.19262	-1.97234	-1.93666	-1.04282	-1.72747	-1.6877	-0.777312	-1.41804	-1.45482	-0.440709	-0.72516	-0.385301
younger	-1.42627	-1.78791	-1.43827	-0.43145	-0.690286	-0.205186	1.81948	1.4132	2.2751	1.0385	0.487086	1.3261	-0.164872	-0.392086	0.575097
younger	-0.808528	-0.637327	-0.52048	-0.693204	-0.512107	-0.201213	-1.28135	-1.31862	-1.17116	-1.04267	-1.12599	-1.61728	-0.753875	-0.500309	-0.857313
younger	-1.67111	-1.62588	-1.18658	-0.770406	-1.22419	-1.12868	-0.708956	-1.3666	-1.29086	-1.27655	-1.48185	-1.45334	-2.22195	-2.04679	-1.44268
younger	-1.91626	-2.12699	-2.15788	-2.63456	-2.9539	-3.12073	-2.76141	-2.56448	-2.47205	-3.06005	-2.88678	-2.66349	-1.51485	-1.62111	-1.59155
younger	-1.4678	-0.903392	-1.09445	-1.3436	-1.31844	-1.82161	-2.89805	-3.17974	-3.21975	-2.09883	-2.47376	-2.19277	-0.374469	-1.03628	-1.49287
younger	0.592817	0.295134	-0.848437	-3.11155	-3.12667	-3.15816	-4.75794	-4.52185	-3.36882	-3.51678	-2.75767	-2.49284	-1.0169	-0.440462	-2.0846
younger	-0.765566	-1.2942	-1.41024	-0.950696	-1.38709	-1.23913	-1.66437	-1.88773	-1.43701	-1.43417	-1.51616	-1.15711	-0.57071	-0.965507	-0.976884
younger	-3.43422	-2.84569	-2.39174	-3.77341	-3.33559	-3.25197	-3.34497	-3.37064	-3.46867	-2.84472	-2.9374	-2.41097	-2.63958	-2.46275	-1.81422
younger	-0.147536	0.577339	1.22087	3.01006	2.73578	2.55266	2.60572	2.83176	3.5551	-0.153056	-0.531814	-0.686192	0.391187	-0.275086	-1.19284
younger	-0.39358	-1.21087	-1.44886	-1.30113	-1.52408	-1.54766	-2.18864	-2.28777	-1.89477	-1.93249	-1.92883	-1.50262	-2.48623	-2.49339	-2.14587
younger	-0.648191	-0.423215	-1.03632	-1.08984	-1.53053	-2.11697	-1.35515	-1.57543	-2.38637	-0.982661	-0.915923	-0.932015	-1.90503	-1.65466	-1.62201
younger	-2.95701	-3.04165	-3.91817	-2.8136	-3.09775	-4.41959	-4.10089	-4.33458	-4.84935	-1.97753	-1.92671	-2.10668	-3.16274	-2.8265	-2.95319
younger	-0.648733	-1.05985	-1.64498	-0.763669	-1.59826	-2.25767	-0.613024	-1.27228	-1.66759	-1.16051	-1.88052	-2.29296	0.763471	-0.0166513	-0.201221
older	-1.81158	-1.39448	-1.47511	-1.25829	-0.399831	0.0395881	1.0459	1.50749	1.73988	1.28224	1.37168	1.26157	0.293344	0.390427	0.222547
older	-2.59535	-2.82498	-3.32144	-1.69403	-1.55964	-1.76279	-1.98726	-1.68056	-1.66381	-1.82039	-1.74461	-1.78844	-1.6635	-2.07361	-2.23236
older	-0.907863	-1.14738	-1.16024	-2.20886	-2.25	-2.18749	-1.71075	-1.91795	-1.68638	-1.3867	-1.42097	-1.39934	-1.46731	-1.27888	-1.06054
older	-0.10082	-0.146118	-0.0461164	0.201309	0.110106	0.257088	-0.0476682	-0.175782	-0.126517	-0.362988	-0.560748	-0.426751	-0.171571	-0.22278	-0.079401
older	-0.846592	-1.05241	-0.307354	-0.489492	-0.646256	-0.00278544	-1.48023	-1.63936	-1.00286	-0.124386	-0.265173	0.700619	-1.42674	-1.52273	-0.659532
older	-0.968977	-1.03047	-1.27151	-1.74088	-1.75429	-2.05721	-1.84128	-1.76047	-2.04322	-2.45891	-2.36826	-2.48325	-1.76823	-1.75708	-1.71896
older	-0.327024	-0.202116	-0.112638	-0.966138	-0.894513	-0.899914	-0.240756	-0.598594	-1.04216	-0.825142	-0.786673	-0.929198	0.57097	0.111086	-0.356077
older	-2.50196	-2.89644	-2.59145	-1.44688	-2.12666	-2.32166	-1.3854	-1.86874	-1.99174	-1.78321	-1.88191	-1.68614	-0.38245	-0.80696	-0.585057
older	-0.172782	0.191408	0.364717	-0.498834	-0.234533	-0.0987788	0.405296	0.255753	0.393583	-0.87073	-0.732912	-0.430048	-0.151463	-0.0111985	0.326324
older	-1.33863	-0.931389	-0.0420647	-4.14419	-3.4043	-2.27563	-3.22073	-2.24551	-1.37613	0.573576	0.875919	1.57923	0.282833	0.400446	1.15596
older	0.235482	0.627243	1.14671	0.503725	0.725977	1.10525	1.20635	1.01255	1.38916	1.47001	1.3971	2.01451	1.07715	1.27169	1.97094
older	-1.70573	-1.33193	-1.48241	-1.14904	-0.400777	-0.622865	-1.05925	-0.745814	-1.22701	-1.41994	-1.07382	-1.43148	-1.59855	-1.14056	-1.18069
older	-0.895892	-0.410873	-0.345128	-0.0124654	0.245318	0.199817	0.331576	0.579165	0.683783	-0.000547622	0.45049	0.717028	-0.719969	-0.24266	-0.0726511
older	-2.57383	-2.54803	-2.39831	-0.0181804	0.111358	-0.45379	-2.77506	-2.54881	-2.70914	-2.0873	-1.97735	-2.11608	-1.06688	-0.712567	-0.955594
older	-1.78947	-1.60132	-1.51967	-1.34159	-1.51663	-1.59326	-0.480252	-0.744147	-0.974281	-0.33903	-0.508438	-0.605827	-0.571592	-0.639801	-0.681671
